# Supplementary material for: Oral administration of pioglitazone inhibits pulmonary hypertension by regulating the gut microbiome and plasma metabolome in male rats
Source: Physiol Rep. 2024 Dec 31;13(1):e70174. doi: 10.14814/phy2.70174 (PMC11685845; doi:10.14814/phy2.70174)
Supplement: Supplementary file 1 — Table S1. [file PHY2-13-e70174-s001.xlsx]

## Sheet: 工作表1
	Table S1: List of the most significantly altered metabolites (Related to Fig. 2C)
	"N" v.s. "S"										"S" v.s. "SP"
	Metabolites	Chemical formula	Molecular Weight	FC	log2FC	P value	ROC	VIP	Up/Down		Metabolites	Chemical formula	Molecular Weight	FC	log2FC	P value	ROC	VIP	Up/Down
	Lignoceric acid	C24 H48 O2	368.366	0.02051	-5.60754	0.000667	1	5.47382	down		FAHFA (20:4/18:1)	C38 H64 O4	584.482	2.38391	1.25333	3.22e-06	1	1.32119	up
	Perillic acid	C10 H14 O2	166.1	0.500592	-0.99829	0.010975	0.916667	1.06648	down		FAHFA (22:6/22:5)	C44 H64 O4	656.483	5.07181	2.3425	7.91e-06	1	2.55084	up
	Adrenic acid	C22 H36 O2	332.272	0.473422	-1.0788	0.017467	0.888889	1.20182	down		FAHFA (18:1/18:0)	C36 H68 O4	564.513	1.98834	0.991567	0.000274	1	1.07843	up
	Spermine	C10 H26 N4	202.216	0.393752	-1.34464	1.27e-06	1	1.7798	down		Lignoceric acid	C24 H48 O2	368.366	23.3275	4.54396	0.001031	1	4.51733	up
	¦Á-Estradiol	C18 H24 O2	136.087	0.193928	-2.36641	0.00013	1	2.97278	down		FAHFA (20:2/22:3)	C42 H72 O4	640.549	2.04689	1.03344	0.00806	0.895833	1.17986	up
	ACar 18:3	C25 H44 N O4	421.318	0.503915	-0.98875	0.000161	1	1.34867	down		FAHFA (20:4/20:3)	C40 H64 O4	608.482	2.79366	1.48216	0.008361	0.895833	1.82443	up
	ACar 18:4	C25 H42 N O4	419.303	0.412811	-1.27645	0.000328	1	1.70727	down		FAHFA (18:3/16:2)	C34 H56 O4	528.416	1.92603	0.945628	0.008819	0.958333	1.16429	up
	ACar 18:2	C25 H46 N O4	423.334	0.52009	-0.94317	0.000433	1	1.2693	down		Jasmone	C11 H16 O	164.12	1.85124	0.88849	0.00066	1	1.26088	up
	ACar 20:1	C27 H52 N O4	453.381	0.531297	-0.91241	0.000459	0.972222	1.22913	down		Lysopc 20:0	C28 H58 N O7 P	551.396	1.91581	0.937955	0.000887	0.958333	1.52504	up
	L-Kynurenine	C10 H12 N2 O3	208.084	0.264891	-1.91653	0.001069	1	2.35878	down		cis-gondoic acid	C20 H38 O2	310.286	2.41612	1.27269	0.000924	0.958333	2.13253	up
	ACar 15:0	C22 H44 N O4	385.318	0.551057	-0.85973	0.001127	0.972222	1.17243	down		Cis-11,14,17-Eicosatrienoic Acid (C20:3)	C20 H34 O2	306.255	1.85175	0.88889	0.001407	1	1.2798	up
	ACar 17:0	C24 H48 N O4	413.35	0.503203	-0.99079	0.001767	0.972222	1.25602	down		4-Oxoretinol	C20 H28 O2	300.208	2.06508	1.0462	0.001459	0.979167	1.48124	up
	Aniline	C6 H7 N	93.0578	0.487934	-1.03524	0.001943	0.972222	1.28838	down		Oleic acid	C18 H34 O2	282.255	1.73253	0.79288	0.004255	0.916667	1.12551	up
	Isobutyryl carnitine	C11 H21 N O4	231.147	0.443639	-1.17254	0.002703	1	1.43547	down		Methyl palmitate	C17 H34 O2	270.255	1.73868	0.797989	0.004701	0.9375	1.12232	up
	2-Deoxy-D-galactose	C6 H12 O5	164.068	0.464443	-1.10643	0.004045	0.944444	1.58047	down		1,3-dioxo-2,3-dihydro-1H-benzo[de]isoquinolin-2-yl acetate	C14 H9 N O4	272.077	4.1875	2.06609	0.004705	0.875	4.68513	up
	ACar 20:0	C27 H54 N O4	455.397	0.40691	-1.29722	0.004701	0.972222	1.61929	down		ACar 17:0	C24 H48 N O4	413.35	1.7476	0.805373	0.00511	0.9375	1.14809	up
	ACar 24:1	C31 H60 N O4	509.444	0.338791	-1.56153	0.004749	0.916667	1.88887	down		N-[1-(4-methoxy-2-oxo-2H-pyran-6-yl)-2-methylbutyl]acetamide	C13 H19 N O4	270.159	2.24744	1.16829	0.005447	0.9375	1.61222	up
	1,3-dioxo-2,3-dihydro-1H-benzo[de]isoquinolin-2-yl acetate	C14 H9 N O4	272.077	0.15767	-2.66502	0.004802	0.916667	3.37896	down		Arachidonic acid	C20 H32 O2	304.239	2.00503	1.00362	0.006349	0.895833	1.53663	up
	LPE 22:6	C27 H44 N O7 P	525.285	0.426893	-1.22805	0.004859	1	1.51304	down		T-2 Triol	C20 H30 O7	364.19	2.06485	1.04603	0.008568	0.958333	1.42925	up
	cis-gondoic acid	C20 H38 O2	310.286	0.563939	-0.82639	0.006226	0.888889	1.1772	down		L-Kynurenine	C10 H12 N2 O3	208.084	2.08985	1.0634	0.013125	0.875	1.74529	up
	N4-Acetylcytidine	C11 H15 N3 O6	285.095	0.468449	-1.09404	0.006783	1	1.34883	down		¦Á-Estradiol	C18 H24 O2	136.087	2.03391	1.02426	0.015777	0.875	1.41228	up
	N-[1-(4-methoxy-2-oxo-2H-pyran-6-yl)-2-methylbutyl]acetamide	C13 H19 N O4	270.159	0.441589	-1.17923	0.006857	0.916667	1.49358	down		Spermidine	C7 H19 N3	145.158	1.63489	0.709194	0.016989	0.875	1.49137	up
	Linalool	C10 H18 O	154.136	0.302938	-1.7229	0.015666	0.944444	1.92928	down		Aniline	C6 H7 N	93.0578	1.65873	0.730081	0.018644	0.833333	1.23463	up
	D-(+)-Camphor	C10 H16 O	152.12	0.528647	-0.91962	0.018037	0.888889	1.16471	down		1,4-dihydroxy-1,4-dimethyl-7-(propan-2-ylidene)-decahydroazulen-6-one	C15 H24 O3	252.172	1.88192	0.912206	0.020558	0.895833	1.30654	up
	1,4-dihydroxy-1,4-dimethyl-7-(propan-2-ylidene)-decahydroazulen-6-one	C15 H24 O3	252.172	0.519628	-0.94445	0.021516	0.888889	1.11797	down		PC (14:0e/3:0)	C25 H52 N O7 P	509.348	1.97541	0.982149	0.0213	0.875	1.44715	up
	ACar 22:1	C29 H56 N O4	481.413	0.540673	-0.88717	0.027441	0.916667	1.01984	down		18-HETE	C20 H32 O3	302.224	2.51482	1.33045	0.022884	0.875	1.69206	up
	ACar 13:0	C20 H40 N O4	357.287	0.44341	-1.17329	0.027989	0.833333	1.41601	down		Pipecolinic Acid	C6 H11 N O2	129.079	1.73243	0.792794	0.023162	0.875	1.26529	up
	ACar 19:0	C26 H52 N O4	441.381	0.321881	-1.6354	0.030358	0.861111	1.75073	down		Glycochenodeoxycholic Acid	C26 H43 N O5	449.314	1.9837	0.988194	0.02803	0.791667	2.31585	up
	6¦Â-Naltrexol	C20 H25 N O4	343.181	0.209207	-2.257	0.031016	0.972222	2.19758	down		Phloroglucinol	C6 H6 O3	126.029	3.10443	1.63433	0.028541	0.875	1.96968	up
	12-Hete	C20 H32 O3	320.235	0.5233	-0.93429	0.032033	0.916667	1.30908	down		ACar 19:1	C26 H50 N O4	439.366	1.55974	0.641304	0.028581	0.791667	1.09233	up
	ACar 18:0	C25 H50 N O4	427.365	0.547731	-0.86846	0.034217	0.888889	1.00388	down		12-Hete	C20 H32 O3	320.235	1.75053	0.807793	0.028583	0.875	1.21438	up
	ACar 10:2	C17 H30 N O4	311.209	0.320449	-1.64183	0.040123	0.888889	1.93788	down		Genistein	C15 H10 O5	270.052	1.63912	0.712924	0.031215	0.791667	1.23912	up
	4-methoxy-9-(2-methylbut-3-en-2-yl)-7H-furo[3,2-g]chromen-7-one	C17 H16 O4	284.102	0.457978	-1.12665	0.041926	0.833333	1.2411	down		1-[2-(2,5-dimethyl-1H-pyrrol-1-yl)-4-nitrophenyl]-1H-imidazole	C15 H14 N4 O2	282.107	2.16462	1.11411	0.041014	0.8125	1.6231	up
	(2S)-2-(2-hydroxypropan-2-yl)-2H,3H,7H-furo[3,2-g]chromen-7-one	C14 H14 O4	246.086	0.31497	-1.66671	0.04441	0.805556	1.81242	down		D-(+)-Camphor	C10 H16 O	152.12	1.64891	0.721515	0.043832	0.833333	1.17938	up
	DL-2-(acetylamino)-3-phenylpropanoic acid	C11 H13 N O3	207.089	0.53032	-0.91507	0.04626	0.833333	1.15853	down		LPA 20:3	C23 H41 O7 P	460.257	0.292624	-1.77288	9.13e-07	1	1.84146	down
	1-[2-(2,5-dimethyl-1H-pyrrol-1-yl)-4-nitrophenyl]-1H-imidazole	C15 H14 N4 O2	282.107	0.444781	-1.16883	0.047824	0.805556	1.54156	down		Dl-Mevalonolactone	C6 H10 O3	130.063	0.462238	-1.11329	2.97e-05	1	1.20407	down
	PC (18:5e/2:0)	C28 H48 N O7 P	601.34	5.09212	2.34827	0.000152	1	2.47375	up		LPS 18:0	C24 H48 N O9 P	525.307	0.392312	-1.34993	9.94e-05	1	1.33566	down
	Arachidic acid	C20 H40 O2	312.303	24.0907	4.59041	0.000163	1	5.93512	up		Sulfoacetic acid	C2 H4 O5 S	139.978	0.496468	-1.01023	0.00011	1	1.08106	down
	LPE 20:3	C25 H46 N O7 P	503.301	2.20012	1.13758	0.000681	1	1.16807	up		Mesterolone	C20 H32 O2	304.24	0.03607	-4.79305	0.000192	0.958333	4.50028	down
	LPC 22:5	C30 H52 N O7 P	629.372	6.57915	2.7179	0.000749	1	2.81512	up		L-Cystine	C6 H12 N2 O4 S2	240.024	0.296857	-1.75216	0.000227	1	1.90107	down
	LPA 18:2	C21 H39 O7 P	434.244	1.92784	0.946984	0.001391	1	1.03386	up		LPA 18:2	C21 H39 O7 P	434.244	0.437318	-1.19324	0.000453	0.979167	1.2144	down
	Acrylic acid	C3 H4 O2	72.0213	1.91951	0.94074	0.002423	0.972222	1.0119	up		D-(-)-Mannitol	C6 H14 O6	182.079	0.397531	-1.33086	0.000553	0.979167	1.32975	down
	LPS 18:0	C24 H48 N O9 P	525.307	3.18796	1.67263	0.002693	1	1.6041	up		methyl {[(2-oxo-2H-pyran-6-yl)carbonyl]amino}methanethioate	C8 H7 N O4 S	213.01	0.333279	-1.5852	0.00074	0.979167	1.71618	down
	Inositol	C6 H12 O6	180.063	1.99236	0.994476	0.00282	0.944444	1.05726	up		D(-)-Threose	C4 H8 O4	120.042	0.490619	-1.02733	0.000836	1	1.09394	down
	¦´-Aminobutyric acid (GABA)	C4 H9 N O2	103.064	1.94418	0.95916	0.002922	1	1.03617	up		LPA 18:3	C21 H37 O7 P	432.226	0.493662	-1.0184	0.000923	0.979167	1.03851	down
	Isobutyric acid	C4 H8 O2	88.0527	2.28762	1.19385	0.00308	1	1.19258	up		3-Indoxyl sulphate	C8 H7 N O4 S	213.01	0.295012	-1.76116	0.001449	1	2.02232	down
	Tretinoin	C20 H28 O2	300.209	3.11479	1.63914	0.003336	0.972222	1.95787	up		L-Histidine	C6 H9 N3 O2	155.07	0.433474	-1.20598	0.001467	0.958333	1.22905	down
	ADBICA N-pentanoic acid metabolite	C20 H27 N3 O4	409.175	4.71188	2.2363	0.006195	0.916667	3.08855	up		Ethyl-¦Â-D-glucuronide	C8 H14 O7	222.074	0.451657	-1.1467	0.002324	0.979167	1.23952	down
	N-Acetylaspartic acid	C6 H9 N O5	175.048	2.09532	1.06717	0.007495	0.861111	1.18234	up		LPA 16:0	C19 H39 O7 P	410.243	0.430579	-1.21565	0.002894	0.958333	1.32764	down
	LPC 18:3	C26 H48 N O7 P	577.34	2.39094	1.25758	0.008085	1	1.51186	up		Phosphoric acid	H3 O4 P	97.9771	0.314561	-1.66859	0.003409	0.895833	1.67789	down
	Lysope 18:1	C23 H46 N O7 P	479.302	2.47756	1.30892	0.00857	0.944444	1.56008	up		Acetylcarnitine	C9 H17 N O4	203.116	0.464423	-1.10649	0.003699	0.9375	1.05841	down
	L-Glutamic acid	C5 H9 N O4	147.053	2.06466	1.0459	0.008706	0.916667	1.1603	up		O-Benzyl-L-tyrosine	C16 H17 N O3	271.121	0.156814	-2.67288	0.004149	0.958333	2.13937	down
	LPS 22:5	C28 H46 N O9 P	571.292	2.46198	1.29982	0.009415	0.944444	1.40357	up		LPC 22:5	C30 H52 N O7 P	629.372	0.415016	-1.26876	0.004959	0.916667	1.37271	down
	LPA 20:5	C23 H37 O7 P	456.228	2.57551	1.36486	0.010655	0.888889	1.57327	up		Citrulline	C6 H13 N3 O3	175.096	0.518756	-0.94687	0.005749	0.916667	1.01239	down
	D-(-)-Mannitol	C6 H14 O6	182.079	1.986	0.989863	0.011213	0.916667	1.00529	up		L-Cysteine-S-sulfate	C3 H7 N O5 S2	200.977	0.497003	-1.00867	0.006132	0.895833	1.03322	down
	methyl 5-{[2-(ethoxycarbonyl)-3-oxohex-1-enyl]amino}-2-furoate	C15 H19 N O6	309.125	2.43074	1.2814	0.011929	0.944444	1.561	up		LPE 20:3	C25 H46 N O7 P	503.301	0.396394	-1.33499	0.006155	0.854167	1.20961	down
	Taurocholic Acid	C26 H45 N O7 S	515.293	2.77172	1.47078	0.012317	0.916667	1.64487	up		Riboflavin-5-phosphate	C17 H21 N4 O9 P	456.104	0.453079	-1.14217	0.006481	0.875	1.11701	down
	LPC 22:4	C30 H54 N O7 P	631.388	2.65375	1.40803	0.021302	0.888889	1.53148	up		methyl 5-{[2-(ethoxycarbonyl)-3-oxohex-1-enyl]amino}-2-furoate	C15 H19 N O6	309.125	0.298658	-1.74344	0.006911	0.895833	1.78428	down
	3-Methylhippuric acid	C10 H11 N O3	193.074	2.87743	1.52478	0.022808	0.944444	2.4747	up		Arachidic acid	C20 H40 O2	312.303	0.276065	-1.85692	0.008548	0.895833	3.15985	down
	Sulfamethoxazole	C10 H11 N3 O3 S	253.05	2.86166	1.51685	0.024959	0.944444	2.18762	up		2-(1H-benzimidazol-2-yl)-3-(1,3-benzodioxol-5-yl)acrylonitrile	C17 H11 N3 O2	289.084	0.48407	-1.04671	0.009539	0.895833	1.08772	down
	4-Ethylphenol	C8 H10 O	122.073	3.54816	1.82707	0.025514	0.944444	3.01926	up		Rosmarinic Acid	C18 H16 O8	360.084	0.512151	-0.96536	0.009721	0.9375	1.00105	down
	Phenylacetaldehyde	C8 H8 O	120.058	1.94231	0.957776	0.027004	0.861111	1.20157	up		FAHFA (18:2/14:1)	C32 H56 O4	504.419	0.422136	-1.24422	0.00991	0.854167	1.13521	down
	2,4-Dihydroxybenzoic acid	C7 H6 O4	154.027	2.64407	1.40276	0.029041	0.861111	2.17919	up		Equol	C15 H14 O3	242.095	0.512955	-0.9631	0.011119	0.895833	1.01054	down
	LPA 16:1	C19 H37 O7 P	408.228	2.22568	1.15425	0.029966	0.805556	1.34463	up		Adenosine 5'-monophosphate	C10 H14 N5 O7 P	347.064	0.122596	-3.02802	0.013879	0.958333	2.02062	down
	LPE 18:2	C23 H44 N O7 P	477.286	1.81211	0.857674	0.030768	0.833333	1.00444	up		5-Aminovaleric acid	C5 H11 N O2	117.079	0.367055	-1.44593	0.013998	0.875	1.2532	down
	LPA 20:2	C23 H43 O7 P	462.276	1.99426	0.995855	0.032228	0.944444	1.32032	up		LPC 16:0	C24 H50 N O7 P	555.356	0.527169	-0.92366	0.016958	0.875	1.03795	down
	Cholic acid	C24 H40 O5	408.288	3.70951	1.89123	0.034228	0.888889	1.80188	up		L-Serine	C3 H7 N O3	105.043	0.46527	-1.10386	0.018196	0.875	1.24302	down
	Uridine monophosphate (UMP)	C9 H13 N2 O9 P	324.034	2.87442	1.52327	0.035553	0.805556	2.68804	up		Oxazepam	C15 H11 Cl N2 O2	286.053	0.375253	-1.41406	0.018588	0.916667	1.10317	down
	Aflatoxin G2	C17 H14 O7	330.078	2.19866	1.13662	0.038832	0.861111	1.81077	up		4-chloro-1H-indazol-3-amine	C7 H6 Cl N3	167.026	0.36679	-1.44697	0.022922	0.854167	1.72098	down
	3-Indoxyl sulphate	C8 H7 N O4 S	213.01	1.8969	0.92364	0.039047	0.833333	1.15775	up		Pyruvic acid	C3 H4 O3	88.0163	0.545004	-0.87566	0.024353	0.875	1.01239	down
	Equol	C15 H14 O3	242.095	4.25383	2.08876	0.04012	1	1.58713	up		Prostaglandin B2	C20 H30 O4	334.213	0.477638	-1.06601	0.027776	0.854167	1.47968	down
	Prostaglandin B2	C20 H30 O4	334.213	1.8796	0.910425	0.048275	0.805556	1.34257	up		LPA 20:5	C23 H37 O7 P	456.228	0.320003	-1.64384	0.031859	0.8125	1.57829	down
	2,5-Dimethylphenol	C8 H10 O	122.073	2.14178	1.09881	0.048324	0.805556	2.03759	up		LPS 22:5	C28 H46 N O9 P	571.292	0.461186	-1.11658	0.034097	0.8125	1.13148	down
	LPC 14:1	C22 H44 N O7 P	465.285	2.42532	1.27817	3.7e-05	1	1.67215	up		Inosine	C10 H12 N4 O5	268.08	0.501477	-0.99574	0.034261	0.895833	1.24369	down
	LPC 2:0	C10 H22 N O7 P	598.239	5.97942	2.58	0.000107	1	3.27566	up		Glycerol 3-phosphate	C3 H9 O6 P	172.014	0.375566	-1.41286	0.036034	0.770833	1.53646	down
	LPC 17:2	C25 H48 N O7 P	505.317	2.76869	1.4692	0.000122	1	1.94359	up		L-Alanyl-L-leucine	C9 H18 N2 O3	202.132	0.481493	-1.05441	0.047703	0.875	1.01072	down
	Dl-2-Amino-3-phosphonopropionic acid	C3 H8 N O5 P	169.014	5.25831	2.3946	0.000137	1	3.18627	up		Morphine	C17 H19 N O3	285.136	0.014308	-6.12701	0.000196	0.979167	8.60006	down
	5¦Á-Pregnan-3,20-dione	C21 H32 O2	316.24	5.12581	2.35778	0.00101	1	2.85754	up		Oxymorphone	C17 H19 N O4	301.13	0.088658	-3.49561	0.002423	0.9375	4.40785	down
	PC (14:1e/2:0)	C24 H48 N O7 P	493.317	2.7568	1.463	0.001539	1	2.04548	up		Normorphine	C16 H17 N O3	271.12	0.077638	-3.68708	0.004104	0.9375	4.02913	down
	5-(benzyloxy)-2-(hydroxymethyl)-1,4-dihydropyridin-4-one	C13 H13 N O3	231.089	3.98685	1.99525	0.003342	1	2.95386	up		Betaine aldehyde	C5 H11 N O	101.084	0.485682	-1.04192	0.00573	0.958333	1.35702	down
	NVP-231	C25 H25 N3 O2 S	431.172	2.07059	1.05004	0.003422	1	1.47852	up		ACar 7:0	C14 H28 N O4	273.193	0.38179	-1.38915	0.012245	0.875	1.94515	down
	4-Methylhippuric acid	C10 H11 N O3	193.074	2.81852	1.49494	0.00428	0.972222	2.17256	up		6-fluoro-2-methyl-4-[2-nitro-4-(trifluoromethyl)phenoxy]quinoline	C17 H10 F4 N2 O3	366.064	0.048768	-4.35791	0.020138	0.854167	4.70624	down
	LPE 20:5	C25 H42 N O7 P	499.27	1.78777	0.838165	0.005692	0.972222	1.11411	up		3-(2-morpholinophenyl)-2-(phenylsulfonyl)acrylonitrile	C19 H18 N2 O3 S	354.103	0.028684	-5.12362	0.021268	0.875	6.14616	down
	Ala-trp	C14 H17 N3 O3	275.127	2.06151	1.0437	0.006123	1	1.49068	up		Citric Acid	C6 H8 O7	192.028	0.563868	-0.82657	0.025894	0.854167	1.27733	down
	N-[2-chloro-6-(trifluoromethoxy)phenyl]-2,2-dimethylpropanamide	C12 H13 Cl F3 N O2	295.058	2.03213	1.02299	0.00634	1	1.42731	up		1H-indole-2,3-dione 3-[N-(5,6-diphenyl-1,2,4-triazin-3-yl)hydrazone]	C23 H16 N6 O	392.14	0.231816	-2.10895	0.027617	0.916667	2.17305	down
	1,7-bis(4-hydroxyphenyl)-5-methoxyheptan-3-one	C20 H24 O4	350.154	2.08711	1.0615	0.006468	0.916667	1.40868	up		Dl-2-Amino-3-phosphonopropionic acid	C3 H8 N O5 P	169.014	0.569031	-0.81342	0.029536	0.895833	1.3034	down
	4-oxo-4-(5,6,7,8-tetrahydronaphthalen-1-ylamino)but-2-enoic acid	C14 H15 N O3	245.105	3.58887	1.84353	0.007151	0.972222	2.94378	up		Hydrocortisone	C21 H30 O5	362.209	0.577209	-0.79283	0.04627	0.8125	1.05427	down
	LPC 18:4	C26 H46 N O7 P	515.301	2.24837	1.16888	0.009111	0.944444	1.75072	up		Propionylcarnitine	C10 H19 N O4	217.131	0.577313	-0.79257	0.049261	0.875	1.4049	down
	ethyl 1-benzyl-3-oxopiperidine-4-carboxylate	C15 H19 N O3	261.136	4.07948	2.02839	0.009305	0.916667	2.98487	up
	3-(methylsulfonyl)-2H-chromen-2-one	C10 H8 O4 S	245.994	3.98357	1.99406	0.009697	1	2.82374	up
	7-(2-thienyl)[1,2,4]triazolo[4,3-a]pyrimidine	C9 H6 N4 S	224.012	3.90212	1.96426	0.010582	0.972222	3.01824	up
	4-Guanidinobutyric acid	C5 H11 N3 O2	145.085	2.49353	1.31819	0.011172	1	1.94804	up
	ACar 7:0	C14 H28 N O4	273.193	1.95021	0.963631	0.012631	0.944444	1.40958	up
	Thromoboxane B1	C20 H36 O6	394.232	2.15803	1.10971	0.017719	0.888889	1.73514	up
	N1-(5-oxo-5H-chromeno[2,3-b]pyridin-7-yl)-4-nitrobenzamide	C19 H11 N3 O5	361.077	3.72486	1.89719	0.020338	0.888889	3.21307	up
	3,3,5-trimethyl-3H,11H-pyrano[3,2-a]carbazole	C18 H17 N O	263.128	2.34297	1.22834	0.022025	0.916667	1.91685	up
	PC (18:5e/4:0)	C30 H52 N O7 P	569.349	3.08352	1.62458	0.028688	0.861111	1.98346	up
	Dl-Indole-3-lactic acid	C11 H11 N O3	205.074	1.70626	0.770834	0.037256	0.888889	1.2499	up
	Melatonin	C13 H16 N2 O2	232.121	2.17791	1.12294	0.038987	0.833333	1.91539	up
	8-Hydroxyquinoline	C9 H7 N O	145.053	2.81373	1.49248	0.040601	0.833333	3.34071	up
	4,8,9,10-tetraphenyl-1,3-diazatricyclo[3.3.1.1~3,7~]decan-6-one	C32 H28 N2 O	456.225	1.98745	0.990916	0.042695	0.805556	1.225	up
	LPE 16:1	C21 H42 N O7 P	451.269	2.1709	1.11829	0.044197	0.833333	1.43735	up
	3-amino-2-phenyl-2H-pyrazolo[4,3-c]pyridine-4,6-diol	C12 H10 N4 O2	242.08	1.64265	0.716024	0.047734	0.75	1.0623	up
	LPC 15:1	C23 H46 N O7 P	479.303	2.14753	1.10268	0.049758	0.833333	2.08636	up
