# Supplementary material for: Oral administration of pioglitazone inhibits pulmonary hypertension by regulating the gut microbiome and plasma metabolome in male rats
Source: Physiol Rep. 2024 Dec 31;13(1):e70174. doi: 10.14814/phy2.70174 (PMC11685845; doi:10.14814/phy2.70174)
Supplement: Supplementary file 2 — Table S2. [file PHY2-13-e70174-s002.xlsx]

## Sheet: Sheet1
	Table S2: List of the metabolites in 6 clusters (Related to Fig. 4A)
			Groups
	Metabolites	Chemical formula	N	H	H_P	S	S_P	Clusters	KEGG compound number
	Gamma-Aminobutyric Acid(GABA)	C4 H9 N O2	1.93622e+07	1.54107e+07	1.78053e+07	9.95906e+06	1.86505e+07	1	C00334
	2-(1H-benzimidazol-2-yl)-3-(1,3-benzodioxol-5-yl)acrylonitrile	C17 H11 N3 O2	1.40802e+07	1.25883e+07	1.40828e+07	8.06843e+06	1.66679e+07	1
	L-Histidine	C6 H9 N3 O2	1.4167e+08	1.48372e+08	2.15427e+08	1.01617e+08	2.34424e+08	1	C00135
	Acrylic acid	C3 H4 O2	1.68359e+08	1.31604e+08	127514888	8.7709e+07	1.60984e+08	1	C00511
	Dl-Mevalonolactone	C6 H10 O3	380395147	3.83325e+08	3.93993e+08	2.35964e+08	5.10481e+08	1
	Pyruvic acid	C3 H4 O3	177569735	1.22473e+08	1.98239e+08	117080954	2.14826e+08	1	C00022
	D(-)-Threose	C4 H8 O4	1.21677e+07	9.38682e+06	1.32356e+07	8.14495e+06	1.66014e+07	1	C06463
	Prostaglandin B2	C20 H30 O4	2.37117e+07	2.52403e+07	2.56725e+07	1.26153e+07	2.64118e+07	1	C05954
	L-Cysteine-S-sulfate	C3 H7 N O5 S2	2.00214e+07	1.43087e+07	1.98018e+07	1.08909e+07	2.19131e+07	1	C05824
	N-Acetylaspartic acid	C6 H9 N O5	1.0473e+07	7.90565e+06	9.4736e+06	4.99828e+06	1.00256e+07	1	C01042
	Inosine	C10 H12 N4 O5	2.89852e+07	2.84759e+07	2.87737e+07	1.9408e+07	3.87017e+07	1	C00294
	Inositol	C6 H12 O6	235418	164778	145299	118161	215580	1	C00137
	methyl 5-{[2-(ethoxycarbonyl)-3-oxohex-1-enyl]amino}-2-furoate	C15 H19 N O6	3.59615e+06	3.30385e+06	3.05538e+06	1.47945e+06	4.95366e+06	1
	LPA 18:2	C21 H39 O7 P	1.18979e+08	8.47052e+07	1.16997e+08	6.17164e+07	1.41125e+08	1
	Adenosine 5'-monophosphate	C10 H14 N5 O7 P	4.75239e+06	1.8602e+06	1.0858e+06	784480	6.39892e+06	1	C00020
	Lysope 18:1	C23 H46 N O7 P	1.5326e+08	4.95221e+07	1.28107e+08	6.18591e+07	1.39959e+08	1
	LPA 16:1	C19 H37 O7 P	2.36054e+07	9.02875e+06	2.30614e+07	1.06059e+07	2.56357e+07	1
	LPA 16:0	C19 H39 O7 P	1.43188e+08	1.18042e+08	1.68264e+08	9.17248e+07	2.13027e+08	1
	Ethyl beta-D-Glucuronide	C8 H14 O7	7.2541e+07	6.34869e+07	5.57915e+07	3.77396e+07	8.35581e+07	1
	LPE 20:3	C25 H46 N O7 P	6.66818e+06	4.09386e+06	6.9831e+06	3.03083e+06	7.646e+06	1
	LPA 18:3	C21 H37 O7 P	1.31117e+06	1.14418e+06	1.15465e+06	709886	1.438e+06	1
	LPC 16:0	C24 H50 N O7 P	5152099581	3397130656	4418250412	3220722230	6109467506	1
	LPE 18:2	C23 H44 N O7 P	200170293	1.52687e+08	2.05996e+08	1.10462e+08	2.22596e+08	1
	PC (2:0/16:1)	C26 H50 N O8 P	964415	581019	801696	355987	939490	1
	N1-[4-(cyanomethyl)phenyl]-4-chlorobenzamide	C15 H11 Cl N2 O	1.0629e+06	509037	864162	692902	1.06447e+06	1	C07486
	N-Butylbenzenesulfonamide	C10 H15 N O2 S	2.01543e+06	1.06686e+06	1.50644e+06	1.3327e+06	1.90507e+06	1
	(3¦Â,5¦Î,9¦Î)-3,23-Dihydroxy-1-oxoolean-12-en-28-oic acid	C30 H46 O5	674363	235723	431172	546113	695021	1
	5-Aminovaleric acid	C5 H11 N O2	4.49891e+08	631412942	5.40321e+08	2.74602e+08	7.48122e+08	1	C00431
	FAHFA (18:2/14:1)	C32 H56 O4	2.73284e+06	4.63129e+06	4.26365e+06	2.4239e+06	5.74199e+06	1
	LPA 20:3	C23 H41 O7 P	2.98553e+06	6.02321e+06	4.09858e+06	1.94811e+06	6.65738e+06	1
	4-chloro-1H-indazol-3-amine	C7 H6 Cl N3	1.69367e+07	1.50899e+07	1.27805e+07	9.16952e+06	2.49994e+07	1
	5-amino-1-phenyl-1H-pyrazole-4-carbonitrile	C10 H8 N4	8.65728e+06	4.73933e+06	1.05736e+07	1.05227e+07	3.05787e+07	1
	Phenol	C6 H6 O	1.79525e+08	1.11508e+07	1.34148e+08	1.31238e+08	3.21953e+08	1	C00146
	Oxazepam	C15 H11 Cl N2 O2	93942.2	86019.8	85012.3	59205.8	157776	1	C07359
	Mesterolone	C20 H32 O2	2.40482e+08	2.60459e+08	1020437393	3.10775e+08	8615821008	1	D04947
	Boldione	C19 H24 O2	768442	506059	807102	727618	1.18039e+06	1	C20144
	Alpha-Alanine	C3 H7 N O2	1.33619e+08	1.31433e+08	1.59409e+08	1.31696e+08	2.12879e+08	1	C00041
	17α-Methyltestosterone	C20 H30 O2	140706	128423	145768	156287	282423	1	D00408
	Threonine	C4 H9 N O3	1.38874e+08	1.68485e+08	1.21234e+08	1.66634e+08	2.38929e+08	1	C00188
	Succinic anhydride	C4 H4 O3	1.42283e+07	6.5409e+06	1.36816e+07	1.17043e+07	1.86129e+07	1	C19524
	2-Hydroxyvaleric acid	C5 H10 O3	9.86392e+07	9.16667e+07	9.32233e+07	8.11528e+07	1.50613e+08	1
	L-Serine	C3 H7 N O3	6.92734e+07	7.76921e+07	8.29723e+07	5.56215e+07	119546576	1	C00065
	3-(4-Hydroxyphenyl)propionic acid	C9 H10 O3	3.76584e+06	1.7624e+06	4.43925e+06	6.74578e+06	1.3632e+07	1	C01744
	N-Acetylalanine	C5 H9 N O3	9.88636e+06	1.18495e+07	1.75997e+07	1.41481e+07	2.13324e+07	1	C01073
	mesaconic acid	C5 H6 O4	5.17844e+07	3.98484e+07	4.90001e+07	5.11881e+07	7.33048e+07	1	C01732
	Acetylcarnitine	C9 H17 N O4	3.15528e+06	3.26981e+06	3.617e+06	2.37024e+06	5.10363e+06	1	C02571
	Phosphoric acid	H3 O4 P	2.70811e+08	2.0001e+08	3.08022e+08	1.79017e+08	5.69101e+08	1	C00009
	L-Cystine	C6 H12 N2 O4 S2	7.72944e+06	9.4069e+06	1.04643e+07	4.73839e+06	1.59619e+07	1	C00491
	3-Indoxyl sulphate	C8 H7 N O4 S	2.99017e+08	2.1429e+08	3.24164e+08	1.57635e+08	5.34335e+08	1
	methyl {[(2-oxo-2H-pyran-6-yl)carbonyl]amino}methanethioate	C8 H7 N O4 S	591243	686496	916583	403292	1.21007e+06	1
	7-Methylguanosine	C11 H17 N5 O5	1.59365e+07	1.62344e+07	1.31306e+07	1.45599e+07	2.261e+07	1	C03998
	2-(Dimethylamino)Guanosine	C12 H17 N5 O5	5.74209e+06	3.70849e+06	5.83062e+06	5.23543e+06	7.66716e+06	1
	Phosphocreatine	C4 H10 N3 O5 P	1.96722e+06	2.34908e+06	2.67056e+06	3.55335e+06	6.28052e+06	1	C02305
	1,5-Anhydro-D-glucitol	C6 H12 O5	1.1718e+08	1.31211e+08	1.80383e+08	1.79329e+08	2.92239e+08	1	C07326
	Sulfoacetic acid	C2 H4 O5 S	2.37579e+06	1.8096e+06	2.76362e+06	1.84139e+06	3.70899e+06	1	C14179
	cis-Aconitic acid	C6 H6 O6	3.61463e+07	5.05818e+07	5.01167e+07	3.87078e+07	6.45286e+07	1	C00417
	Glycerol 3-phosphate	C3 H9 O6 P	1.07164e+07	5.93315e+06	1.0536e+07	7.75289e+06	2.06432e+07	1	C00093
	Bilirubin	C33 H36 N4 O6	3.03604e+06	3.69733e+06	3.53698e+06	5.53507e+06	8.57777e+06	1	C00486
	(3-Methoxy-4-hydroxyphenyl)ethylene glycol sulfate	C9 H12 O7 S	1.74267e+06	1.04615e+06	2.26328e+06	2.42259e+06	6.20951e+06	1
	LPE 22:5	C27 H46 N O7 P	6.53071e+06	3.25318e+06	5.27806e+06	4.78462e+06	8.2948e+06	1
	LPA 22:6	C25 H39 O7 P	6.06229e+06	3.65486e+06	4.81229e+06	5.89827e+06	7.8576e+06	1
	LPE 20:4	C25 H44 N O7 P	1.52872e+08	9.06649e+07	1.35183e+08	1.45048e+08	2.01642e+08	1
	Rosmarinic Acid	C18 H16 O8	306307	251181	285234	237178	463101	1	C01850
	LPS 18:1	C24 H46 N O9 P	4.26848e+07	2.1686e+07	3.66233e+07	3.13244e+07	6.20635e+07	1
	GTP	C10 H16 N5 O14 P3	266159	112961	186961	239079	623944	1	C00044
	Sebacic acid	C10 H18 O4	2.38247e+07	1.6384e+07	4.31548e+07	3.47131e+07	4.8385e+07	1	C08277
	N-Tetradecanamide	C14 H29 N O	2.92033e+06	4.508e+06	3.63802e+06	3.90634e+06	5.84037e+06	1
	LPC 17:2	C25 H48 N O7 P	2.58035e+07	1.3084e+07	1.52753e+07	9.31978e+06	4.79898e+07	1
	D-Myo-inositol 4-monophosohate	C6 H13 O9 P	696562	756480	746751	803352	1.23024e+06	1	C03546
	D-Erythro-sphingosine 1-phosphate	C18 H38 N O5 P	1.27311e+06	874404	1.38584e+06	1.34055e+06	1.70427e+06	1	C06124
	Citric Acid	C6 H8 O7	1.53559e+06	1.4466e+06	1.45337e+06	910885	1.61542e+06	1	C00158
	Biliverdin	C33 H34 N4 O6	2.31186e+06	3.30518e+06	4.96408e+06	3.98321e+06	5.5672e+06	1	C00500
	ACar 7:0	C14 H28 N O4	1.81449e+06	864173	1.4682e+06	930408	2.43696e+06	1
	2-Amino-1,3-octadecanediol	C18 H39 N O2	4.0068e+07	4.8248e+07	3.44531e+07	4.00898e+07	7.40886e+07	1	C00836
	13,14-Dihydro-15-keto Prostaglandin A2	C20 H30 O4	2.62373e+07	1.40894e+07	2.25132e+07	2.9827e+07	2.54057e+07	2	C05960
	LPI 20:4	C29 H49 O12 P	1.01021e+08	5.77732e+06	5.53728e+07	8.30967e+07	7.10041e+07	2
	N-(2,4-dichlorophenyl)-N'-[2-(1H-imidazol-1-yl)-1-phenylethyl]thiourea	C18 H16 Cl2 N4 S	258520	481672	475946	613628	462056	2
	Lignoceric acid	C24 H48 O2	968562	949915	1.072e+06	4.72243e+07	2.0244e+06	2	C08320
	16-Hydroxyhexadecanoic acid	C16 H32 O3	6461051615	3920006235	7022777225	14048249919	11520585765	2	C18218
	3-[4-methyl-1-(2-methylpropanoyl)-3-oxocyclohexyl]butanoic acid	C15 H24 O4	728128	460605	1.13103e+06	1.70875e+06	1.27964e+06	2
	cholesteryl sulfate	C27 H46 O4 S	1.72745e+06	2.10987e+06	1.63945e+06	3.12433e+06	2.97581e+06	2	C18043
	FAHFA (14:0/16:2)	C30 H54 O4	2.56429e+06	1.52108e+06	2.28629e+06	3.59305e+06	1.74617e+06	2
	11-Deoxy prostaglandin F2¦Â	C20 H34 O4	1.90949e+06	736863	1.03776e+06	2.59081e+06	2.10442e+06	2	C04741
	Ascorbic acid	C6 H8 O6	7.42396e+07	4.47574e+07	7.03981e+07	1.16985e+08	162580430	2	C00072
	N-Acetyl-1-aspartylglutamic acid	C11 H16 N2 O8	892685	851336	1.0811e+06	1.65258e+06	2.29296e+06	2	C12270
	XLR11 N-(2-fluoropentyl) isomer	C21 H28 F N O	513135	745613	1.4048e+06	1.55229e+06	1.40908e+06	2
	Stearamide	C18 H37 N O	4.17472e+06	2.11016e+06	6.94692e+06	6.27078e+06	6.17421e+06	2	C13846
	Spermidine	C7 H19 N3	2.99533e+07	2.46876e+07	3.63929e+07	3.88449e+07	2.37599e+07	2	C00315
	SM (d15:1/13:0)	C33 H67 N2 O6 P	4.81095e+06	1.70881e+06	5.23483e+06	6.54663e+06	2.86513e+06	2
	Propionyl-L-carnitine	C10 H19 N O4	668948	488541	779721	1.01497e+06	673312	2	C03017
	Prolylleucine	C11 H20 N2 O3	5.53845e+07	2.35887e+07	7.04156e+07	1.05214e+08	105535406	2
	PC (22:6e/18:5)	C48 H76 N O7 P	578740	1.37193e+06	621858	1.5111e+07	7.01706e+06	2
	PC (18:2/19:2)	C45 H82 N O8 P	143822	115051	187303	375959	197857	2
	Palmitoylcarnitine	C23 H45 N O4	2.60626e+08	2.05484e+08	3.02184e+08	4.00647e+08	2.99992e+08	2	C02990
	Oxohongdenafil	C25 H32 N6 O4	1.16205e+06	336327	358863	1.22546e+06	1.35406e+06	2
	N4-Acetylcytidine	C11 H15 N3 O6	911300	1.16498e+06	1.52908e+06	1.94536e+06	2.14933e+06	2
	LPE 22:6	C27 H44 N O7 P	2.66331e+07	2.79711e+07	2.73294e+07	6.23882e+07	5.18245e+07	2
	L-Kynurenine	C10 H12 N2 O3	1.37622e+07	1.94599e+07	2.21079e+07	5.19543e+07	2.48603e+07	2	C00328
	L-Glutathione oxidized	C20 H32 N6 O12 S2	5.20997e+07	1.38993e+07	5.99799e+07	6.78862e+07	3.43763e+07	2
	Isobutyryl carnitine	C11 H21 N O4	1.14948e+06	1.51193e+06	1.84226e+06	2.59102e+06	1.92096e+06	2
	Cystine	C6 H12 N2 O4 S2	1.99163e+06	3.3555e+06	2.6183e+06	4.17804e+06	4.39596e+06	2	C01420
	Creatine	C4 H9 N3 O2	2625707747	1828740342	3397446820	5709104697	5058716264	2	C00300
	Carbaprostacyclin	C21 H34 O4	1.89585e+06	2.18302e+06	2.76242e+06	4.20936e+06	4.99647e+06	2	C15368
	Capryloylglycine	C10 H19 N O3	5.38465e+06	3.15784e+06	6.95685e+06	9.69461e+06	8.43601e+06	2
	Aniline	C6 H7 N	1.72052e+07	1.51661e+07	2.05896e+07	3.52614e+07	2.1258e+07	2	C00292
	ACar 24:1	C31 H60 N O4	1.411e+06	2.91e+06	2.66428e+06	4.1648e+06	3.84709e+06	2
	ACar 22:1	C29 H56 N O4	467746	638424	717009	865118	722609	2
	ACar 20:3	C27 H48 N O4	5.47855e+06	4.48558e+06	8.53707e+06	8.0427e+06	8.5521e+06	2
	ACar 20:2	C27 H50 N O4	8.15616e+06	5.22129e+06	8.39736e+06	1.41463e+07	1.53055e+07	2
	ACar 20:1	C27 H52 N O4	6.79644e+06	5.39424e+06	6.42168e+06	1.27922e+07	1.01425e+07	2
	ACar 20:0	C27 H54 N O4	1.49165e+06	1.29528e+06	1.57908e+06	3.6658e+06	2.17313e+06	2
	ACar 19:1	C26 H50 N O4	965331	615535	902235	1.31552e+06	843421	2
	ACar 18:4	C25 H42 N O4	343386	333304	793540	831825	801379	2
	ACar 18:3	C25 H44 N O4	1.10443e+07	9.9493e+06	1.43455e+07	2.19169e+07	1.78395e+07	2
	ACar 18:2	C25 H46 N O4	1.57668e+08	1.37371e+08	1.93698e+08	3.03155e+08	2.29348e+08	2
	ACar 18:1	C25 H48 N O4	2.48275e+08	1.64672e+08	260292491	3.70506e+08	2.64902e+08	2
	ACar 18:0	C25 H50 N O4	4.99416e+07	4.52174e+07	5.32427e+07	9.11791e+07	6.13994e+07	2
	ACar 15:0	C22 H44 N O4	4.63631e+06	4.88464e+06	5.42531e+06	8.41348e+06	6.18685e+06	2
	4-methoxy-9-(2-methylbut-3-en-2-yl)-7H-furo[3,2-g]chromen-7-one	C17 H16 O4	4.01782e+06	4.04893e+06	5.80108e+06	8.77295e+06	5.40325e+06	2
	2-Deoxy-D-galactose	C6 H12 O5	1.844e+08	2.23882e+08	3.41837e+08	3.97034e+08	3.99482e+08	2	C02781
	2-[1-(4-isobutylphenyl)ethyl]-5-(3-nitrophenyl)-1,3,4-oxadiazole	C20 H21 N3 O3	2.11831e+06	568472	1.20856e+06	2.11647e+06	1.61515e+06	2
	12-Hete	C20 H32 O3	1.98586e+06	1.18199e+06	1.36059e+06	3.79488e+06	2.16785e+06	2
	1,3-dioxo-2,3-dihydro-1H-benzo[de]isoquinolin-2-yl acetate	C14 H9 N O4	8.93296e+06	1.97845e+06	1.61731e+07	5.66561e+07	1.35298e+07	2
	Sulfamethoxazole	C10 H11 N3 O3 S	693252	364275	582218	242255	603812	3	C07315
	LPS 18:0	C24 H48 N O9 P	7.12207e+06	2.50743e+06	3.9606e+06	2.23405e+06	5.69458e+06	3	C00338
	LPS 22:5	C28 H46 N O9 P	3.07604e+06	2.81914e+06	2.42604e+06	1.24942e+06	2.70914e+06	3	C00338
	Trichloroacetic acid	C2 H Cl3 O2	2.20421e+08	1.79165e+06	1.1758e+08	1.14499e+08	1.5019e+08	3	C11150
	Carnosine	C9 H14 N4 O3	4.56546e+06	1.43975e+06	4.55214e+06	3.50136e+06	3.77007e+06	3	C00386
	LPC 20:4	C28 H50 N O7 P	5.46602e+07	2.07064e+07	4.29265e+07	3.24507e+07	4.86386e+07	3
	LPI 18:2	C27 H49 O12 P	1.6649e+07	1.48101e+06	6.12697e+06	7.98579e+06	6.79855e+06	3
	Cinnamoylglycine	C11 H11 N O3	4.28822e+06	4.10603e+06	4.40065e+06	2.6579e+06	2.17979e+06	3	C02043
	2,5-Dimethylphenol	C8 H10 O	2.70113e+06	1.52618e+06	2.65036e+06	1.26116e+06	2.10818e+06	3
	Isobutyric acid	C4 H8 O2	9.41874e+07	5.60581e+07	6.61156e+07	4.11726e+07	6.62032e+07	3	C02632
	Quinaldic acid	C10 H7 N O2	2.1313e+06	917567	1.99715e+06	1.14481e+06	1.51372e+06	3	C06325
	3-Methylhippuric acid	C10 H11 N O3	4.25623e+06	1.55442e+06	4.3521e+06	1.47918e+06	2.43419e+06	3
	L-Glutamic acid	C5 H9 N O4	3.02138e+08	2.16396e+08	2.46906e+08	1.46338e+08	2.34162e+08	3	C00025
	13,14-Dihydro-15-keto Prostaglandin J2	C20 H30 O4	2.54748e+06	569369	1.91492e+06	837011	1.42873e+06	3	C05957
	2,4-Dihydroxybenzoic acid	C7 H6 O4	4.6925e+07	2.06124e+07	3.82482e+07	1.77473e+07	3.20236e+07	3	C00196
	oxoglutarate	C5H5O5-	4.13038e+06	2.56574e+06	3.0747e+06	1.86792e+06	2.43879e+06	3
	Cholic acid	C24 H40 O5	6.32822e+08	1.43881e+08	4.71281e+08	1.70594e+08	4.42265e+08	3	C00695
	SM (d14:1/14:0)	C33 H67 N2 O6 P	2.35221e+06	902180	2.30647e+06	1.43029e+06	1.4451e+06	3
	LPC 22:5	C30 H52 N O7 P	1.97262e+07	3.67515e+06	8.05946e+06	2.99829e+06	7.22451e+06	3
	LPC 22:4	C30 H54 N O7 P	3.03114e+07	7.75674e+06	1.70034e+07	1.14221e+07	1.736e+07	3	C04230
	LPC 20:3	C28 H52 N O7 P	4.25248e+06	1.94326e+06	3.50065e+06	2.32987e+06	3.66429e+06	3
	LPA 20:2	C23 H43 O7 P	6.78191e+06	5.03626e+06	5.65795e+06	3.40071e+06	4.32843e+06	3
	PC (18:5e/2:0)	C28 H48 N O7 P	2.19732e+08	6.0902e+07	1.01523e+08	4.31513e+07	1.08136e+08	3
	LPC 18:3	C26 H48 N O7 P	9.87157e+07	5.13742e+07	7.79164e+07	4.12874e+07	7.19809e+07	3	C04230
	4-Ethylphenol	C8 H10 O	5.09936e+07	2.73883e+07	3.20798e+07	1.43718e+07	2.17486e+07	3	C13637
	Tretinoin	C20 H28 O2	9.24462e+06	2.51097e+06	3.04042e+06	2.96797e+06	3.67394e+06	3	C00777
	Arachidic acid	C20 H40 O2	1.13049e+08	5.62196e+07	1.93941e+07	4.69262e+06	1.69983e+07	3	C06425
	Docosatrienoic acid	C22 H38 O2	8.57881e+07	5.594e+07	5.91618e+07	6.04109e+07	5.08732e+07	3	C16534
	Equol	C15 H14 O3	1.09377e+06	710122	612191	257126	501265	3	C14131
	PC (20:5e/16:0)	C44 H80 N O7 P	1.588e+07	6.35889e+06	9.35957e+06	9.1458e+06	5.78454e+06	3
	LPI 20:3	C29 H51 O12 P	6.60117e+06	580984	2.17768e+06	1.64093e+06	2.07392e+06	3
	Thromoboxane B1	C20 H36 O6	1.70427e+06	677077	964271	789733	529841	3
	Testosterone	C19 H28 O2	2.51862e+06	1.15215e+06	2.82127e+06	1.27969e+06	1.31781e+06	3	C00535
	PC (22:6e/2:0)	C32 H54 N O7 P	9.05204e+06	2.63503e+06	2.97769e+06	2.60664e+06	2.13096e+06	3
	PC (18:5e/4:0)	C30 H52 N O7 P	5.05706e+07	9.25891e+06	1.40885e+07	1.64003e+07	1.17084e+07	3
	PC (18:4e/4:0)	C30 H54 N O7 P	1.0823e+08	4.25442e+07	7.16636e+07	9.60602e+07	6.35425e+07	3	C04230
	PC (18:3e/2:0)	C28 H52 N O7 P	2.77541e+08	3.26228e+07	2.94461e+08	1.1018e+08	1.14729e+07	3
	PC (16:2e/4:0)	C28 H54 N O7 P	5.98437e+08	5.7874e+08	4.79006e+08	4.9712e+08	3.65066e+08	3
	PC (14:1e/2:0)	C24 H48 N O7 P	5.18339e+08	1.85197e+08	317436233	1.88022e+08	2.90086e+08	3	C04230
	Orlistat	C29 H53 N O5	8.3792e+06	6.07934e+06	5.51653e+06	5.51024e+06	4.67437e+06	3	D04028
	NVP-231	C25 H25 N3 O2 S	4.14411e+06	2.46705e+06	3.61075e+06	2.00142e+06	2.02294e+06	3
	N1-(5-oxo-5H-chromeno[2,3-b]pyridin-7-yl)-4-nitrobenzamide	C19 H11 N3 O5	1.34478e+07	3.10531e+06	1.03796e+07	3.61028e+06	6.35544e+06	3
	N-Phenylacetylglycine	C10 H11 N O3	373449	280438	378253	281652	231577	3	C05598
	N-[4-(Aminosulfonyl)phenyl]-5-(morpholinosulfonyl)-2-furamide	C15 H17 N3 O7 S2	3.08305e+06	1.62685e+06	1.70511e+06	1.74848e+06	971916	3
	N-[2-chloro-6-(trifluoromethoxy)phenyl]-2,2-dimethylpropanamide	C12 H13 Cl F3 N O2	65853417	2.93759e+07	4.0904e+07	3.24061e+07	3.0109e+07	3
	Methyl indole-3-acetate	C11 H11 N O2	3173775581	2459813971	2050537734	1732766491	1662868402	3	C20635
	Lysops 22:5	C28 H46 N O9 P	1.26465e+06	957459	710123	689999	559514	3
	Lysopc 18:2	C26 H50 N O7 P	2.9099e+08	1.44882e+08	2.44403e+08	2.08215e+08	1.50279e+08	3
	LPE 20:5	C25 H42 N O7 P	8.86633e+06	7.51011e+06	7.13695e+06	4.95942e+06	8.3455e+06	3
	LPE 16:1	C21 H42 N O7 P	9.62448e+06	4.1797e+06	8.60171e+06	4.4334e+06	7.71335e+06	3
	LPC 22:6	C30 H50 N O7 P	5.52218e+08	1.61282e+08	2.86043e+08	4.48261e+08	2.55304e+08	3
	LPC 2:0	C10 H22 N O7 P	5.61094e+06	1.5501e+06	2.2916e+06	938376	1.67687e+06	3
	LPC 18:4	C26 H46 N O7 P	5.54434e+06	3.39743e+06	3.33096e+06	2.46594e+06	2.82679e+06	3
	LPC 15:1	C23 H46 N O7 P	1.51711e+07	9.89016e+06	4.0496e+06	7.06443e+06	5.43303e+06	3
	LPC 14:1	C22 H44 N O7 P	4.69902e+06	1.98836e+06	3.93724e+06	1.93748e+06	2.2016e+06	3
	Linustatin	C16 H27 N O11	905962	415004	816460	437941	446531	3	C08333
	L-Gulonic-gamma-Lactone	C6 H10 O6	2.82634e+07	2.01932e+07	1.40451e+07	1.80589e+07	1.42371e+07	3	C01040
	Hippuric acid	C9 H9 N O3	7.00596e+08	2.6462e+08	6.8881e+08	3.19301e+08	3.80635e+08	3	C01586
	Genistein	C15 H10 O5	4.47099e+06	1.6064e+06	1.40636e+06	2.72106e+06	1.66007e+06	3	C06563
	ethyl 4-amino-2-(methylsulfanyl)-1,3-thiazole-5-carboxylate	C7 H10 N2 O2 S2	693626889	6.175e+08	4.29207e+08	5.33887e+08	5.66016e+08	3
	ethyl 1-benzyl-3-oxopiperidine-4-carboxylate	C15 H19 N O3	6.97684e+06	4.86088e+06	6.59821e+06	1.71023e+06	3.02814e+06	3
	Estradiol	C18 H24 O2	1.43411e+06	737211	1.57979e+06	1.01173e+06	1.01507e+06	3	C00951
	Dl-Indole-3-lactic acid	C11 H11 N O3	3.55078e+06	3.31549e+06	2.49907e+06	2.08103e+06	2.0883e+06	3	C02043
	Dl-2-Amino-3-phosphonopropionic acid	C3 H8 N O5 P	1.44402e+07	3.8375e+06	9.53339e+06	2.74617e+06	4.82604e+06	3	C01705
	Dehydroepiandrosterone (DHEA)	C19 H28 O2	2.65957e+06	758311	3.2657e+06	880862	930617	3	C01227
	Citrinin	C13 H14 O5	1.66842e+06	1.22913e+06	1.63171e+06	1.2106e+06	1.05964e+06	3	C16765
	Ala-trp	C14 H17 N3 O3	5.8568e+06	4.23336e+06	5.18403e+06	2.84102e+06	2.87675e+06	3
	8-Hydroxyquinoline	C9 H7 N O	1.37284e+08	7.09002e+07	8.38577e+07	4.87906e+07	2.89156e+07	3	C19434
	7-(2-thienyl)[1,2,4]triazolo[4,3-a]pyrimidine	C9 H6 N4 S	9.67817e+07	6.29522e+07	6.35126e+07	2.48023e+07	3.07134e+07	3
	6-Methylnicotinamide	C7 H8 N2 O	4.80654e+07	4.46801e+07	3.47204e+07	2.34245e+07	3.56821e+07	3	C02918
	5alpha-pregnane-3,20-dione	C21 H32 O2	3.90328e+06	1.48453e+06	1.75857e+06	761495	1.23333e+06	3	C03681
	5-(benzyloxy)-2-(hydroxymethyl)-1,4-dihydropyridin-4-one	C13 H13 N O3	3.35323e+06	2.19104e+06	2.92797e+06	841072	1.48269e+06	3
	4,8,9,10-tetraphenyl-1,3-diazatricyclo[3.3.1.1~3,7~]decan-6-one	C32 H28 N2 O	2.78617e+07	1.70002e+07	2.27915e+07	1.40189e+07	2.26111e+07	3
	4-oxo-4-(5,6,7,8-tetrahydronaphthalen-1-ylamino)but-2-enoic acid	C14 H15 N O3	3.82921e+06	2.07086e+06	4.09474e+06	1.06697e+06	2.16079e+06	3
	4-Methylhippuric acid	C10 H11 N O3	8.38388e+06	3.87898e+06	8.60381e+06	2.97457e+06	3.93532e+06	3
	4-Guanidinobutyric acid	C5 H11 N3 O2	2.42329e+07	2.02626e+07	1.57681e+07	9.71831e+06	1.23628e+07	3	C01035
	3,3,5-trimethyl-3H,11H-pyrano[3,2-a]carbazole	C18 H17 N O	3.78759e+06	3.85563e+06	3.2213e+06	1.61657e+06	2.16271e+06	3
	3-hydroxy-3,4-bis[(4-hydroxy-3-methoxyphenyl)methyl]oxolan-2-one	C20 H22 O7	2.06935e+06	268711	279005	1.1107e+06	980534	3
	3-(methylsulfonyl)-2H-chromen-2-one	C10 H8 O4 S	7.64739e+07	4.69983e+07	4.21282e+07	1.91974e+07	2.33254e+07	3
	2,6-di[2-chloro-4-(dimethylamino)benzylidene]cyclohexan-1-one	C24 H26 Cl2 N2 O	1.35306e+06	993180	939013	883835	847500	3
	1,7-bis(4-hydroxyphenyl)-5-methoxyheptan-3-one	C20 H24 O4	2.81687e+06	2.18793e+06	2.04965e+06	1.34965e+06	866328	3
	Erucic acid	C22 H42 O2	1.03339e+08	1.73117e+08	7.09381e+07	9.20587e+07	8.06752e+07	4	C08316
	all-cis-4,7,10,13,16-Docosapentaenoic acid	C22 H34 O2	5.58566e+07	8.40481e+07	4.37057e+07	6.71037e+07	4.59871e+07	4	C16513
	Dihydrouracil	C4 H6 N2 O2	1.53393e+06	3.31493e+06	1.85743e+06	2.22713e+06	2.18024e+06	4	C00429
	Alpha-Linolenic Acid	C18 H30 O2	4616829187	8554404088	5193297427	5738309176	4212752029	4	C06427
	Docosahexaenoic acid	C22 H32 O2	4208250615	5584559397	3366405382	4586542550	3048565616	4	C06429
	Nervonic acid	C24 H46 O2	2.21768e+08	2.97124e+08	1.27178e+08	1.94967e+08	1.9006e+08	4	C08323
	trans-Cinnamic acid	C9 H8 O2	5.81721e+07	1.53132e+08	9.48103e+07	5.84622e+07	4.47822e+07	4	C00423
	Pentadecanoic acid	C15 H30 O2	1008541764	1378023665	8.27886e+08	9.78379e+08	8.13565e+08	4	C16537
	Docosapentaenoic acid	C22 H34 O2	1390718879	2269505309	1002942333	1507467830	993721880	4	C16513
	FAHFA (20:1/22:3)	C42 H74 O4	3.52232e+06	1.09863e+07	2.78559e+06	4.82296e+06	2.93275e+06	4
	FAHFA (18:2/18:2)	C36 H62 O4	9.77573e+06	1.7371e+07	9.90125e+06	1.37738e+07	9.48737e+06	4
	FAHFA (18:2/20:4)	C38 H62 O4	9.84436e+07	182279809	1.17268e+08	9.56367e+07	9.07734e+07	4
	FAHFA (18:3/22:3)	C40 H66 O4	5.63393e+06	1.18913e+07	6.92449e+06	7.91989e+06	6.75488e+06	4
	Feruloylcholine	C15 H22 N O4	2.45704e+07	3.06149e+07	2.26308e+07	18935978	1.80505e+07	4
	FAHFA (22:6/22:3)	C44 H68 O4	4.11001e+06	5.638e+06	3.62062e+06	4.3032e+06	3.24017e+06	4
	Lysopa 16:0	C19 H39 O7 P	4.50263e+07	6.48644e+07	3.89993e+07	3.8036e+07	3.77703e+07	4
	PC (18:0/20:5)	C46 H82 N O8 P	9.21441e+06	1.55138e+07	7.953e+06	1.00923e+07	1.05912e+07	4
	(+/-)12(13)-DiHOME	C18 H34 O4	7.2182e+07	9.32057e+07	7.76935e+07	6.48133e+07	5.78849e+07	4	C14828
	Ginkgoic acid	C22 H34 O3	4.18193e+06	7.17309e+06	3.86678e+06	3.31586e+06	5.20425e+06	4	C10794
	4-(octyloxy)benzoic acid	C15 H22 O3	3.77062e+07	1.18769e+08	6.94182e+07	2.01311e+07	7.99321e+07	4	C00180
	FAHFA (18:0/14:1)	C32 H60 O4	972855	1.38311e+06	817368	500093	915058	4
	Taurocholic Acid	C26 H45 N O7 S	1.0014e+08	1.5495e+08	7.72179e+07	3.61291e+07	1.02521e+08	4	C05122
	PC (18:0/22:6)	C48 H84 N O8 P	874789	1.56462e+06	1.4862e+06	1.20161e+06	1.37817e+06	4
	Taurochenodeoxycholate	C26 H44 N Na O6 S	3.44734e+06	1.19224e+07	2.4574e+06	5.10817e+06	8.38355e+06	4	C05465
	SM (d20:2/22:0)	C47 H93 N2 O6 P	292831	707338	250432	258623	286621	4
	SM (d16:0/26:2)	C47 H93 N2 O6 P	743815	1.17125e+06	706812	682892	923690	4
	SM (d15:0/19:0)	C39 H81 N2 O6 P	1.5446e+07	1.54721e+07	6.5187e+06	9.61808e+06	1.0749e+07	4
	Pipecolic acid	C6 H11 N O2	7.93658e+08	1255436029	9.9613e+08	1013649016	1313834901	4	C00408
	PC (4:0/13:1)	C25 H48 N O8 P	783978	2.52452e+06	1.9436e+06	2.12125e+06	1.81295e+06	4
	PC (16:1e/3:0)	C27 H54 N O7 P	6.58688e+06	7.15104e+06	4.92528e+06	5.71343e+06	4.58811e+06	4
	PC (14:1e/6:0)	C28 H56 N O7 P	2.63566e+07	4.30151e+07	2.65108e+07	2.99547e+07	2.39811e+07	4	C04230
	PC (14:0e/5:0)	C27 H56 N O7 P	9.43316e+07	2.03556e+08	8.34431e+07	1.34353e+08	7.21651e+07	4
	N-benzyl-N-isopropyl-N'-(4-isopropylphenyl)thiourea	C20 H26 N2 S	629656	1.55787e+06	661630	771849	420390	4
	N-Acetyl-L-leucine	C8 H15 N O3	3.09704e+07	6.70583e+07	4.60602e+07	3.97258e+07	4.81548e+07	4	C02710
	Methyl cinnamate	C10 H10 O2	5.14519e+06	9.38425e+06	5.60547e+06	5.61983e+06	4.0857e+06	4	C06358
	Melatonin	C13 H16 N2 O2	151007	366977	75233	69335.9	47046.9	4	C01598
	Lysine Butyrate	C10 H22 N2 O4	1.21689e+08	1.76391e+08	1.51624e+08	8.73207e+07	1.36659e+08	4
	LPC 16:2	C24 H46 N O7 P	2.02929e+07	2.09522e+07	1.73281e+07	17964922	1.2617e+07	4
	Levothyroxine	C15 H11 I4 N O4	8.31985e+06	9.02958e+06	7.10807e+06	5.00069e+06	6.47093e+06	4	D08125
	Jasmonic acid	C12 H18 O3	3.42313e+07	3.53619e+07	2.59045e+07	2.35764e+07	1.99908e+07	4	C08491
	Jasmone	C11 H16 O	7.02168e+06	1.49794e+07	8.47213e+06	1.12762e+07	6.09115e+06	4	C08490
	Guanidineacetic Acid	C3 H7 N3 O2	2.12688e+07	3.25236e+07	3.01762e+07	1.8216e+07	1.98543e+07	4	C00581
	ethyl 4-methyl-2-(1H-pyrrol-1-yl)-1,3-thiazole-5-carboxylate	C11 H12 N2 O2 S	3.0645e+06	6.13392e+06	5.0594e+06	4.00608e+06	4.48232e+06	4
	Ergosta-5,7,9(11),22-tetraen-3β-ol	C28 H42 O	1.85339e+06	3.05702e+06	2.24062e+06	1.28784e+06	1.48138e+06	4	C05440
	Eicosapentaenoic acid ethyl ester	C22 H34 O2	6.16778e+06	1.18173e+07	5.46947e+06	8.64818e+06	8.54055e+06	4	C16184
	DL-2-(acetylamino)-3-phenylpropanoic acid	C11 H13 N O3	1.76513e+07	3.85767e+07	3.40666e+07	3.32843e+07	4.01442e+07	4	C05620
	Diosgenin	C27 H42 O3	9.05832e+07	1.20004e+08	4.19146e+07	7.33766e+07	5.37189e+07	4	C08898
	Dibutyl sebacate	C18 H34 O4	8.61076e+06	1.40696e+07	1.20821e+07	1.26654e+07	1.39682e+07	4	C14828
	Cuminaldehyde	C10 H12 O	5.33187e+07	1.21082e+08	7.40783e+07	6.20817e+07	3.79591e+07	4	C06577
	cis-gondoic acid	C20 H38 O2	1.50406e+06	5.10214e+06	1.44088e+06	2.66707e+06	1.10386e+06	4	C16526
	cis-7-Hexadecenoic Acid	C16 H30 O2	937933	1.72571e+06	1.10436e+06	1.25481e+06	1.2294e+06	4	C08362
	Cis-11,14,17-Eicosatrienoic Acid (C20:3)	C20 H34 O2	7.61321e+07	1.03399e+08	6.19071e+07	7.63234e+07	4.12169e+07	4	C16522
	Betaine aldehyde	C5 H11 N O	9.10802e+07	2.68335e+08	147758975	1.13696e+08	234094928	4	C00576
	Adenosine	C10 H13 N5 O4	1.18767e+07	1.24525e+07	3.46882e+06	4.94431e+06	1.18195e+07	4	C00212
	Acipimox	C6 H6 N2 O3	3.40431e+07	5.38094e+07	4.70149e+07	4.45463e+07	4.92111e+07	4	D07190
	5-fluoro AB-PINACA N-(4-hydroxypentyl) metabolite	C18 H25 F N4 O3	4.03456e+06	6.62348e+06	3.50204e+06	4.1491e+06	2.87217e+06	4
	3-(2-Naphthyl)-D-Alanine	C13 H13 N O2	1.03327e+06	1.41966e+06	1.2619e+06	674656	890902	4
	2-(cyclopropylcarbonyl)-3-(4-fluoroanilino)acrylonitrile	C13 H11 F N2 O	2.26696e+06	3.22711e+06	2.44075e+06	1.9404e+06	1.64088e+06	4
	15-Deoxy-¦¤12,14-prostaglandin A1	C20 H30 O3	2.33688e+07	4.64268e+07	1.97148e+07	2.07648e+07	1.86323e+07	4
	1-Phenyl-3-methyl-5-pyrazolone	C10 H10 N2 O	3.78718e+06	4.3068e+06	3.32141e+06	2.4175e+06	3.87066e+06	4
	alpha-Estradiol	C18 H24 O2	2.24559e+06	1.48436e+07	6.90784e+06	1.15795e+07	5.69321e+06	4	C00951
	alpha-Eleostearic acid	C18 H30 O2	1.51785e+08	2.53723e+08	1.24411e+08	156022314	9.50523e+07	4	C08315
	(3beta,9xi)-3-(beta-D-Glucopyranosyloxy)-14-hydroxycard-20(22)-enolide	C29 H44 O9	2.41303e+06	4.47323e+06	2.73688e+06	1.62617e+06	3.1535e+06	4
	(2R,3S,4S,5R,6R)-2-(hydroxymethyl)-6-(propan-2-yloxy)oxane-3,4,5-triol	C9 H18 O6	1.37558e+06	2.11826e+06	2.0589e+06	1.14707e+06	1.35809e+06	4
	(2E)-N-(4-acetamidobutyl)-3-(4-hydroxy-3-methoxyphenyl)prop-2-enamide	C16 H22 N2 O4	760307	963085	999031	746626	647677	4
	3-Pyridylacetic acid	C7 H7 N O2	1.25209e+06	1.10356e+06	1.53979e+06	766447	1.47997e+06	5	C01004
	Citrulline	C6 H13 N3 O3	3.23972e+07	3.8752e+07	3.95468e+07	1.99986e+07	3.85511e+07	5	C00327
	Taurochenodeoxycholic acid	C26 H45 N O6 S	5.98749e+07	6.42249e+07	8.30519e+07	2.78301e+07	7.30906e+07	5	C05465
	D-(-)-Mannitol	C6 H14 O6	1.22908e+07	8.49791e+06	1.73348e+07	6.18871e+06	1.55679e+07	5	C00392
	LPA 20:5	C23 H37 O7 P	2.07292e+06	1.35926e+06	2.66443e+06	804857	2.51515e+06	5
	Aflatoxin G2	C17 H14 O7	2.57861e+06	2.23171e+06	3.16559e+06	1.17281e+06	2.66651e+06	5	C16754
	Phenylacetaldehyde	C8 H8 O	4.29979e+06	4.41411e+06	7.22868e+06	2.21374e+06	2.08512e+06	5	C00601
	L-Alanyl-L-leucine	C9 H18 N2 O3	275706	1.66243e+06	1.83078e+06	169639	352319	5
	2-Furoic acid	C5 H4 O3	5.65128e+07	6.35107e+07	7.88368e+07	4.03934e+07	5.4419e+07	5	C01546
	ADBICA N-pentanoic acid metabolite	C20 H27 N3 O4	1.85061e+06	2.7269e+06	3.53947e+06	392754	1.08442e+06	5
	DL-Malic acid	C4 H6 O5	4.32178e+08	6.44679e+08	7.16222e+08	2.64706e+08	4.20083e+08	5	C00497
	O-Benzyl-L-tyrosine	C16 H17 N O3	159136	135800	1.09915e+06	125984	803401	5
	4-Pyridoxic acid	C8 H9 N O4	3.77758e+07	3.02166e+07	5.46078e+07	2.46105e+07	4.55198e+07	5	C00847
	Hydrocortisone 21-acetate	C23 H32 O6	1.56687e+06	950904	1.95926e+06	1.55465e+06	1.85561e+06	5	C02821
	Glycocholic acid	C26 H43 N O6	1.43988e+07	4.26675e+06	3.62387e+07	6.75021e+06	6.99375e+06	5	C01921
	Uridine monophosphate (UMP)	C9 H13 N2 O9 P	1.72644e+06	1.65818e+06	3.58036e+06	600623	1.07766e+06	5	C00105
	Riboflavin-5-phosphate	C17 H21 N4 O9 P	167890	210116	428915	94365.2	208275	5	C00061
	20-Hydroxy-(5Z,8Z,11Z,14Z)-eicosatetraenoic acid	C20 H32 O3	985482	484202	1.14552e+06	792895	892912	5	C05356
	Deoxycholic acid	C24 H40 O4	4.68171e+08	1.40956e+08	5.78624e+08	184108190	299592066	5	C04483
	Tridecylic acid	C13 H26 O2	1.74622e+07	2.26175e+07	2.76239e+07	2.56655e+07	2.39095e+07	5	C17076
	Thymine	C5 H6 N2 O2	2.07138e+07	3.1482e+07	3.83947e+07	3.21895e+07	3.40509e+07	5	C00178
	Propionylcarnitine	C10 H19 N O4	9.76195e+07	1.29328e+08	1.41399e+08	6.7995e+07	1.17778e+08	5	C03017
	Oxymorphone	C17 H19 N O4	805502	242859	1.19029e+07	483127	5.44934e+06	5	C08019
	Normorphine	C16 H17 N O3	485005	681003	8.33896e+06	396135	5.10231e+06	5	C11785
	Nicotinuric acid	C8 H8 N2 O3	2.909e+06	1.70523e+06	5.56658e+06	2.13657e+06	4.58246e+06	5	C05380
	Morphine	C17 H19 N O3	4.51342e+06	579011	2.00264e+08	1.26868e+06	8.86677e+07	5	C01516
	Indole-5-Carboxylic Acid (98%)	C9 H7 N O2	1.96976e+07	1.9191e+07	2.46229e+07	1.61412e+07	1.6185e+07	5	C19837
	Hydrocortisone	C21 H30 O5	521784	734259	879273	458363	794102	5	C00735
	Glycochenodeoxycholic Acid	C26 H43 N O5	1.15688e+07	3.73718e+06	2.55558e+07	1.16178e+07	5.85664e+06	5	C05466
	Epitestosterone	C19 H28 O2	1.50591e+07	1.84262e+07	3.69473e+07	1.42256e+07	7.36074e+06	5	C00535
	Dihydrothymine	C5 H8 N2 O2	5.57398e+07	109799644	1.48654e+08	4.98826e+07	5.07238e+07	5	C00906
	D-Xylonic Acid Lithium Salt	C5 H10 O6	2.84389e+07	2.6924e+07	3.87564e+07	2.56342e+07	2.53642e+07	5	C05411
	Androstenedione	C19 H26 O2	631109	804497	1.41866e+06	683710	631967	5	C00280
	ACar 20:4	C27 H46 N O4	2.85164e+07	3.34382e+07	6.04246e+07	4.45992e+07	4.38274e+07	5
	9-Hpode	C18 H32 O4	2.31832e+06	1.47869e+06	3.10191e+06	2.30752e+06	2.42734e+06	5	C14827
	6-fluoro-2-methyl-4-[2-nitro-4-(trifluoromethyl)phenoxy]quinoline	C17 H10 F4 N2 O3	679113	500686	4.12697e+07	1.93794e+06	3.97378e+07	5
	5-oxo-3-phenyl-5-(2-quinolinylamino)pentanoic acid	C20 H18 N2 O3	497238	380042	888463	382725	576991	5
	5-Methyl-1-phenyl-4-[1-(thien-2-oyl)pyrazol-5-yl]pyrazole	C18 H14 N4 O S	839005	916119	1.70425e+06	888990	888770	5
	4-PREGNEN-17, 20β-DIOL-3-ONE	C21 H32 O3	83985.6	138823	201528	135560	123648	5
	3-phenyl-5-(trifluoromethyl)-4,5-dihydro-1H-pyrazol-5-ol	C10 H9 F3 N2 O	1.33443e+07	1.89332e+06	2.15494e+07	8.53404e+06	1.09043e+07	5	D04210
	3-amino-2-phenyl-2H-pyrazolo[4,3-c]pyridine-4,6-diol	C12 H10 N4 O2	9.39827e+06	1.03646e+07	1.08937e+07	5.72141e+06	6.23576e+06	5	C01727
	3-(2-morpholinophenyl)-2-(phenylsulfonyl)acrylonitrile	C19 H18 N2 O3 S	3.99879e+06	269972	6.69258e+07	1.2163e+06	4.24039e+07	5
	2-Linoleoyl glycerol	C21 H38 O4	1.47234e+06	711780	4.81474e+06	1.18418e+06	3.34171e+06	5
	1H-indole-2,3-dione 3-[N-(5,6-diphenyl-1,2,4-triazin-3-yl)hydrazone]	C23 H16 N6 O	346151	271859	1.9582e+06	313561	1.35263e+06	5
	1,3-Dimethyluracil	C6 H8 N2 O2	2.08977e+07	1.96757e+07	3.12912e+07	1.83483e+07	1.9515e+07	5
	1-(2-chlorophenyl)-6,7-dimethoxy-1,4-dihydroisoquinolin-3(2H)-one	C17 H16 Cl N O3	2.8826e+06	1.56105e+06	5.41083e+06	3.15012e+06	2.42759e+06	5
	(R)-Equol	C15 H14 O3	2.51351e+07	2.80116e+07	2.88307e+07	1.29035e+07	1.59203e+07	5	C14131
	11(Z),14(Z)-Eicosadienoic acid	C20 H36 O2	1113349532	1166822600	8.02094e+08	1106903769	7.13573e+08	6	C16525
	Adrenic acid	C22 H36 O2	6.28515e+08	1378233186	7.10005e+08	1327598734	716558983	6	C16527
	10E,12Z-Octadecadienoic acid	C18 H32 O2	2.49054e+06	4.10804e+06	2.54418e+06	4.02072e+06	2.12713e+06	6	C01595
	Pro-Leu	C11 H20 N2 O3	4.73804e+06	3.55153e+06	1.95244e+06	4.81121e+06	3.10144e+06	6
	FAHFA (20:2/22:3)	C42 H72 O4	1.24178e+06	1.91144e+06	928258	2.29273e+06	1.1201e+06	6
	FAHFA (20:4/20:3)	C40 H64 O4	2.43361e+07	1.75701e+07	1.65176e+07	2.55058e+07	9.12985e+06	6
	FAHFA (20:4/18:1)	C38 H64 O4	1.84688e+07	2.04924e+07	1.55688e+07	2.52055e+07	1.05732e+07	6
	FAHFA (22:6/22:5)	C44 H64 O4	3.50681e+06	5.45832e+06	2.13796e+06	5.14655e+06	1014737	6
	FAHFA (18:1/18:0)	C36 H68 O4	1.08769e+08	1.48668e+08	1.00548e+08	1.82372e+08	9.17207e+07	6
	FAHFA (18:3/16:2)	C34 H56 O4	4.28525e+06	5.71815e+06	4.56249e+06	6.01971e+06	3.12545e+06	6
	Perillic acid	C10 H14 O2	1.95438e+07	3.44559e+07	3.82007e+07	3.90413e+07	2.92145e+07	6	C11924
	T-2 Triol	C20 H30 O7	2.29587e+06	2.62161e+06	1.71521e+06	2.13091e+06	1.03199e+06	6
	Spermine	C10 H26 N4	3.33339e+06	5.48561e+06	4.68325e+06	8.46571e+06	5.72997e+06	6	C00750
	Pipecolinic Acid	C6 H11 N O2	7.42445e+06	7.75708e+06	7.1276e+06	9.49257e+06	5.47935e+06	6	C00408
	Phloroglucinol	C6 H6 O3	3.84701e+08	4.49102e+08	6.06715e+08	8.2938e+08	2.6716e+08	6	C02183
	PC (14:0e/3:0)	C25 H52 N O7 P	1.96805e+07	2.75659e+07	1.69491e+07	2.60948e+07	1.32098e+07	6	C04230
	Oleic acid	C18 H34 O2	6.4211e+07	8.65048e+07	6.03926e+07	8.63219e+07	4.98242e+07	6	C00712
	N-[1-(4-methoxy-2-oxo-2H-pyran-6-yl)-2-methylbutyl]acetamide	C13 H19 N O4	9.17185e+06	1.73362e+07	1.42588e+07	2.07701e+07	9.24166e+06	6
	Methyl palmitate	C17 H34 O2	1.19652e+06	1.07561e+06	1.12676e+06	1.59684e+06	918421	6	C16995
	Lysopc 20:0	C28 H58 N O7 P	9.20656e+06	6.91726e+06	6.51217e+06	9.35966e+06	4.88548e+06	6	C04230
	Linalool	C10 H18 O	1.55143e+06	3.07648e+06	2.6433e+06	5.12126e+06	2.22568e+06	6	C03985 C11388 C11389
	Gamma-Glu-Leu	C11 H20 N2 O5	1.35141e+07	1.79629e+07	1.73104e+07	1.62654e+07	1.10003e+07	6
	Dl-Tropic acid	C9 H10 O3	3.13443e+06	4.4232e+06	3.55198e+06	3.86826e+06	2.37285e+06	6	C01456
	Dl-Threitol	C4 H10 O4	2.39129e+07	3.00642e+07	4.34205e+07	86913244	2.45079e+07	6	C16884
	D-(+)-Camphor	C10 H16 O	1.81529e+07	2.87334e+07	2.54685e+07	3.43384e+07	2.08249e+07	6	C00808
	Arachidonic acid	C20 H32 O2	2822378536	3286860294	2935179380	4272011441	2130645752	6	C00219
	ACar 19:0	C26 H52 N O4	909304	1.68255e+06	1.19568e+06	2.82497e+06	1.34963e+06	6
	ACar 17:0	C24 H48 N O4	4.19973e+06	5.18809e+06	5.03953e+06	8.34601e+06	4.77571e+06	6
	ACar 13:0	C20 H40 N O4	2.06419e+06	3.23192e+06	3.22355e+06	4.65526e+06	2.6223e+06	6
	ACar 10:2	C17 H30 N O4	726620	1.43988e+06	1.45702e+06	2.2675e+06	1.03795e+06	6
	6alpha-Naltrexol	C20 H25 N O4	749166	1.58428e+06	905083	3.58099e+06	1.05175e+06	6
	4-Oxoretinol	C20 H28 O2	1.88253e+06	1.93484e+06	1.76503e+06	2.71762e+06	1.31599e+06	6	C16683
	18-HETE	C20 H32 O3	8.30097e+07	1.14755e+08	7.93238e+07	1.22755e+08	4.88128e+07	6	C04805
	1,4-dihydroxy-1,4-dimethyl-7-(propan-2-ylidene)-decahydroazulen-6-one	C15 H24 O3	8.89935e+06	1.01125e+07	9.17001e+06	1.71264e+07	9.10048e+06	6
	1-[2-(2,5-dimethyl-1H-pyrrol-1-yl)-4-nitrophenyl]-1H-imidazole	C15 H14 N4 O2	5.04497e+06	9.39139e+06	1.03401e+07	1.13426e+07	5.23999e+06	6
	[4-(7-chloroquinolin-4-yl)piperazino](phenyl)methanone	C20 H18 Cl N3 O	3.81508e+06	6.23113e+06	1.55966e+06	6.33932e+06	2.40059e+06	6
	(2S)-2-(2-hydroxypropan-2-yl)-2H,3H,7H-furo[3,2-g]chromen-7-one	C14 H14 O4	2.02558e+06	3.65345e+06	5.83494e+06	6.43103e+06	2.95723e+06	6
	(2E)-3-(3,4-dimethoxyphenyl)prop-2-enoic acid	C11 H12 O4	926754	881358	990482	1.03018e+06	653525	6
